# Supplementary material for: Nested PCR Approach for petB Gene Metabarcoding of Marine Synechococcus Populations
Source: Microbiol Spectr. 2023 Mar 6;11(2):e04086-22. doi: 10.1128/spectrum.04086-22 (PMC10100653; doi:10.1128/spectrum.04086-22)
Supplement: Supplemental file 2 — Supplemental material. Download spectrum.04086-22-s0002.xlsx, XLSX file, 0.02 MB [file spectrum.04086-22-s0002.xlsx]

## Sheet: edit
									Filtered seawater			Sorted Synechococcus
										Sample name
date	lat	long	cycle	station	ctd_cast	depth	cycle_name	cycle_station	sample_number	Mazard_2012	Ong_2022	Sample name	No. of cells
2018-10-29	-44.54	174.11	1	9	U9115	05	SA1	SA1_1	219	CTD-petB-219	CTD-NpetB-219
2018-10-29	-44.54	174.11	1	9	U9115	12	SA1	SA1_1	220	CTD-petB-220	CTD-NpetB-220
2018-10-29	-44.54	174.11	1	9	U9115	20	SA1	SA1_1	221	CTD-petB-221	CTD-NpetB-221
2018-10-29	-44.54	174.11	1	9	U9115	30	SA1	SA1_1	222	CTD-petB-222	CTD-NpetB-222
2018-10-29	-44.54	174.11	1	9	U9115	40	SA1	SA1_1	223	CTD-petB-223	CTD-NpetB-223
2018-10-29	-44.54	174.11	1	9	U9115	50	SA1	SA1_1	224	CTD-petB-224	CTD-NpetB-224
2018-10-27	-44.6	174.21	1	39	U9109	05	SA1	SA1_2	213	CTD-petB-213	CTD-NpetB-213
2018-10-27	-44.6	174.21	1	39	U9109	12	SA1	SA1_2	214	CTD-petB-214	CTD-NpetB-214
2018-10-27	-44.6	174.21	1	39	U9109	20	SA1	SA1_2	215		CTD-NpetB-215
2018-10-27	-44.6	174.21	1	39	U9109	30	SA1	SA1_2	216	CTD-petB-216	CTD-NpetB-216
2018-10-27	-44.6	174.21	1	39	U9109	40	SA1	SA1_2	217	CTD-petB-217	CTD-NpetB-217
2018-10-27	-44.6	174.21	1	39	U9109	50	SA1	SA1_2	218	CTD-petB-128-1	CTD-NpetB-218
2018-10-26	-44.6	174.21	1	24	U9106	05	SA1	SA1_3	128	CTD-petB-128	CTD-NpetB-128
2018-10-26	-44.6	174.21	1	24	U9106	12	SA1	SA1_3	129	CTD-petB-129	CTD-NpetB-129	syn-07	10000
2018-10-26	-44.6	174.21	1	24	U9106	20	SA1	SA1_3	130	CTD-petB-130	CTD-NpetB-130
2018-10-26	-44.6	174.21	1	24	U9106	30	SA1	SA1_3	131	CTD-petB-131	CTD-NpetB-131
2018-10-26	-44.6	174.21	1	24	U9106	40	SA1	SA1_3	132	CTD-petB-132	CTD-NpetB-132	syn-08	10000
2018-10-26	-44.6	174.21	1	24	U9106	50	SA1	SA1_3	133	CTD-petB-133	CTD-NpetB-133
2018-10-31	-44.64	174.27	1	108	U9122	05	SA1	SA1_4	134	CTD-petB-134	CTD-NpetB-134
2018-10-31	-44.64	174.27	1	108	U9122	12	SA1	SA1_4	135	CTD-petB-135	CTD-NpetB-135
2018-10-31	-44.64	174.27	1	108	U9122	20	SA1	SA1_4	136	CTD-petB-136	CTD-NpetB-136
2018-10-31	-44.64	174.27	1	108	U9122	30	SA1	SA1_4	137	CTD-petB-137	CTD-NpetB-137
2018-10-31	-44.64	174.27	1	108	U9122	40	SA1	SA1_4	138	CTD-petB-138	CTD-NpetB-138
2018-10-31	-44.64	174.27	1	108	U9122	50	SA1	SA1_4	139	CTD-petB-139	CTD-NpetB-139
2018-10-25	-44.6	174.51	1	15	U9103	12	SA1	SA1_5				syn-01-10	10000
2018-10-25	-44.6	174.51	1	15	U9103	12	SA1	SA1_5				syn-01-20	20000
2018-10-25	-44.6	174.51	1	15	U9103	40	SA1	SA1_5				syn-02-1	1000
2018-10-25	-44.6	174.51	1	15	U9103	40	SA1	SA1_5				syn-02-5	5000
2018-10-25	-44.6	174.51	1	15	U9103	40	SA1	SA1_5				syn-02-10	10000
2018-11-02	-44.56	178.48	2	137	U9125	05	SA2	SA2_1	140	CTD-petB-140	CTD-NpetB-140
2018-11-02	-44.56	178.48	2	137	U9125	12	SA2	SA2_1	141	CTD-petB-141	CTD-NpetB-141
2018-11-02	-44.56	178.48	2	137	U9125	20	SA2	SA2_1	142	CTD-petB-142	CTD-NpetB-142
2018-11-02	-44.56	178.48	2	137	U9125	30	SA2	SA2_1	143	CTD-petB-143	CTD-NpetB-143
2018-11-02	-44.56	178.48	2	137	U9125	40	SA2	SA2_1	144	CTD-petB-144	CTD-NpetB-144
2018-11-02	-44.56	178.48	2	137	U9125	60	SA2	SA2_1	145	CTD-petB-145	CTD-NpetB-145
2018-11-05	-44.54	179.49	2	188	U9136	05	SA2	SA2_2	146	CTD-petB-146	CTD-NpetB-146
2018-11-05	-44.54	179.49	2	188	U9136	12	SA2	SA2_2	147	CTD-petB-147	CTD-NpetB-147	syn-38	2000
2018-11-05	-44.54	179.49	2	188	U9136	20	SA2	SA2_2	148	CTD-petB-148	CTD-NpetB-148
2018-11-05	-44.54	179.49	2	188	U9136	30	SA2	SA2_2	149	CTD-petB-149	CTD-NpetB-149
2018-11-05	-44.54	179.49	2	188	U9136	40	SA2	SA2_2	150	CTD-petB-150	CTD-NpetB-150
2018-11-05	-44.54	179.49	2	188	U9136	60	SA2	SA2_2	151	CTD-petB-151	CTD-NpetB-151
2018-11-03	-44.57	178.68	2	150	U9128	12	SA2	SA2_3				syn-23	2000
2018-11-03	-44.57	178.68	2	150	U9128	40	SA2	SA2_3				syn-30	2000
2018-11-05	-44.6	179.18	2	176	U9133	12	SA2	SA2_4				syn-33	2000
2018-11-16	-45.56	179.52	5	324	U9161	05	SA3	SA3_1	176	CTD-petB-176	CTD-NpetB-176
2018-11-16	-45.56	179.52	5	324	U9161	12	SA3	SA3_1	177	CTD-petB-177	CTD-NpetB-177	syn-79	2000
2018-11-16	-45.56	179.52	5	324	U9161	25	SA3	SA3_1	178	CTD-petB-178	CTD-NpetB-178
2018-11-16	-45.56	179.52	5	324	U9161	45	SA3	SA3_1	179	CTD-petB-179	CTD-NpetB-179
2018-11-16	-45.56	179.52	5	324	U9161	70	SA3	SA3_1	180	CTD-petB-180	CTD-NpetB-180	syn-84	2000
2018-11-18	-45.55	179.51	5	371	U9171	05	SA3	SA3_2	181	CTD-petB-181	CTD-NpetB-181
2018-11-18	-45.55	179.51	5	371	U9171	12	SA3	SA3_2	182	CTD-petB-182	CTD-NpetB-182
2018-11-18	-45.55	179.51	5	371	U9171	30	SA3	SA3_2	183	CTD-petB-183	CTD-NpetB-183
2018-11-18	-45.55	179.51	5	371	U9171	50	SA3	SA3_2	184	CTD-petB-184	CTD-NpetB-184
2018-11-18	-45.55	179.51	5	371	U9171	60	SA3	SA3_2	185	CTD-petB-185	CTD-NpetB-185
2018-11-18	-45.55	179.51	5	371	U9171	70	SA3	SA3_2	186	CTD-petB-186	CTD-NpetB-186
2018-11-10	-42.78	178.41	3	239	U9148	05	ST1	ST1_1	158	CTD-petB-158	CTD-NpetB-158
2018-11-10	-42.78	178.41	3	239	U9148	12	ST1	ST1_1	159	CTD-petB-159	CTD-NpetB-159
2018-11-10	-42.78	178.41	3	239	U9148	20	ST1	ST1_1	160	CTD-petB-160	CTD-NpetB-160
2018-11-10	-42.78	178.41	3	239	U9148	30	ST1	ST1_1	161	CTD-petB-161	CTD-NpetB-161
2018-11-10	-42.78	178.41	3	239	U9148	40	ST1	ST1_1	162	CTD-petB-162	CTD-NpetB-162
2018-11-10	-42.78	178.41	3	239	U9148	50	ST1	ST1_1	163	CTD-petB-163	CTD-NpetB-163
2018-11-07	-42.66	178	3	193	U1938	05	ST1	ST1_2	152	CTD-petB-152	CTD-NpetB-152
2018-11-07	-42.66	178	3	193	U1938	12	ST1	ST1_2	153	CTD-petB-153	CTD-NpetB-153
2018-11-07	-42.66	178	3	193	U1938	20	ST1	ST1_2	154	CTD-petB-154	CTD-NpetB-154
2018-11-07	-42.66	178	3	193	U1938	25	ST1	ST1_2	155	CTD-petB-155	CTD-NpetB-155
2018-11-07	-42.66	178	3	193	U1938	30	ST1	ST1_2	156	CTD-petB-156	CTD-NpetB-156
2018-11-07	-42.66	178	3	193	U1938	40	ST1	ST1_2	157	CTD-petB-157	CTD-NpetB-157
2018-11-08	-42.74	178.09	3	207	U1941	12	ST1	ST1_3				syn-43	2000
2018-11-08	-42.74	178.09	3	207	U1941	25	ST1	ST1_3				syn-46	2000
2018-11-09	-42.79	178.27	3	223	U9144	12	ST1	ST1_4				syn-50	2000
2018-11-09	-42.79	178.27	3	223	U9144	40	ST1	ST1_4				syn-55	2000
2018-11-12	-42.78	178.41	4	266	U9149	05	ST2	ST2_1	164	CTD-petB-164	CTD-NpetB-164
2018-11-12	-42.78	178.41	4	266	U9149	12	ST2	ST2_1	165	CTD-petB-165	CTD-NpetB-165	syn-60	2000
2018-11-12	-42.78	178.41	4	266	U9149	20	ST2	ST2_1	166	CTD-petB-166	CTD-NpetB-166
2018-11-12	-42.78	178.41	4	266	U9149	30	ST2	ST2_1	167	CTD-petB-167	CTD-NpetB-167	syn-64	2000
2018-11-12	-42.78	178.41	4	266	U9149	40	ST2	ST2_1	168	CTD-petB-168	CTD-NpetB-168
2018-11-12	-42.78	178.41	4	266	U9149	50	ST2	ST2_1	169	CTD-petB-169	CTD-NpetB-169
2018-11-15	-43.73	-179.82	4	316	U9159	05	ST2	ST2_2	170	CTD-petB-170	CTD-NpetB-170
2018-11-15	-43.73	-179.82	4	316	U9159	12	ST2	ST2_2	171	CTD-petB-171	CTD-NpetB-171
2018-11-15	-43.73	-179.82	4	316	U9159	20	ST2	ST2_2	172	CTD-petB-172	CTD-NpetB-172
2018-11-15	-43.73	-179.82	4	316	U9159	30	ST2	ST2_2	173	CTD-petB-173	CTD-NpetB-173
2018-11-15	-43.73	-179.82	4	316	U9159	40	ST2	ST2_2	174	CTD-petB-174	CTD-NpetB-174
2018-11-15	-43.73	-179.82	4	316	U9159	50	ST2	ST2_2	175	CTD-petB-175	CTD-NpetB-175
2018-11-13	-43.4767	179.943	4	283	U9152	12	ST2	ST2_3				syn-69	2000
2018-11-13	-43.4767	179.943	4	283	U9152	40	ST2	ST2_3				syn-74	2000

## Sheet: for_R
						Filtered seawater			Sorted Synechococcus
Date	Latitude	Longitude	cycle_station	CTD	Depth (m)	Sample number	Mazard_2012	Ong_2022	Sample name	No. of cells
2018-10-29	-44.54	174.11	SA1_1	U9115	05	219	CTD-petB-219	CTD-NpetB-219
2018-10-29	-44.54	174.11	SA1_1	U9115	12	220	CTD-petB-220	CTD-NpetB-220
2018-10-29	-44.54	174.11	SA1_1	U9115	20	221	CTD-petB-221	CTD-NpetB-221
2018-10-29	-44.54	174.11	SA1_1	U9115	30	222	CTD-petB-222	CTD-NpetB-222
2018-10-29	-44.54	174.11	SA1_1	U9115	40	223	CTD-petB-223	CTD-NpetB-223
2018-10-29	-44.54	174.11	SA1_1	U9115	50	224	CTD-petB-224	CTD-NpetB-224
2018-10-27	-44.6	174.21	SA1_2	U9109	05	213	CTD-petB-213	CTD-NpetB-213
2018-10-27	-44.6	174.21	SA1_2	U9109	12	214	CTD-petB-214	CTD-NpetB-214
2018-10-27	-44.6	174.21	SA1_2	U9109	20	215		CTD-NpetB-215
2018-10-27	-44.6	174.21	SA1_2	U9109	30	216	CTD-petB-216	CTD-NpetB-216
2018-10-27	-44.6	174.21	SA1_2	U9109	40	217	CTD-petB-217	CTD-NpetB-217
2018-10-27	-44.6	174.21	SA1_2	U9109	50	218	CTD-petB-128-1	CTD-NpetB-218
2018-10-26	-44.6	174.21	SA1_3	U9106	05	128	CTD-petB-128	CTD-NpetB-128
2018-10-26	-44.6	174.21	SA1_3	U9106	12	129	CTD-petB-129	CTD-NpetB-129	syn-07	10000
2018-10-26	-44.6	174.21	SA1_3	U9106	20	130	CTD-petB-130	CTD-NpetB-130
2018-10-26	-44.6	174.21	SA1_3	U9106	30	131	CTD-petB-131	CTD-NpetB-131
2018-10-26	-44.6	174.21	SA1_3	U9106	40	132	CTD-petB-132	CTD-NpetB-132	syn-08	10000
2018-10-26	-44.6	174.21	SA1_3	U9106	50	133	CTD-petB-133	CTD-NpetB-133
2018-10-31	-44.64	174.27	SA1_4	U9122	05	134	CTD-petB-134	CTD-NpetB-134
2018-10-31	-44.64	174.27	SA1_4	U9122	12	135	CTD-petB-135	CTD-NpetB-135
2018-10-31	-44.64	174.27	SA1_4	U9122	20	136	CTD-petB-136	CTD-NpetB-136
2018-10-31	-44.64	174.27	SA1_4	U9122	30	137	CTD-petB-137	CTD-NpetB-137
2018-10-31	-44.64	174.27	SA1_4	U9122	40	138	CTD-petB-138	CTD-NpetB-138
2018-10-31	-44.64	174.27	SA1_4	U9122	50	139	CTD-petB-139	CTD-NpetB-139
2018-10-25	-44.6	174.51	SA1_5	U9103	12				syn-01-10	10000
2018-10-25	-44.6	174.51	SA1_5	U9103	12				syn-01-20	20000
2018-10-25	-44.6	174.51	SA1_5	U9103	40				syn-02-1	1000
2018-10-25	-44.6	174.51	SA1_5	U9103	40				syn-02-5	5000
2018-10-25	-44.6	174.51	SA1_5	U9103	40				syn-02-10	10000
2018-11-02	-44.56	178.48	SA2_1	U9125	05	140	CTD-petB-140	CTD-NpetB-140
2018-11-02	-44.56	178.48	SA2_1	U9125	12	141	CTD-petB-141	CTD-NpetB-141
2018-11-02	-44.56	178.48	SA2_1	U9125	20	142	CTD-petB-142	CTD-NpetB-142
2018-11-02	-44.56	178.48	SA2_1	U9125	30	143	CTD-petB-143	CTD-NpetB-143
2018-11-02	-44.56	178.48	SA2_1	U9125	40	144	CTD-petB-144	CTD-NpetB-144
2018-11-02	-44.56	178.48	SA2_1	U9125	60	145	CTD-petB-145	CTD-NpetB-145
2018-11-05	-44.54	179.49	SA2_2	U9136	05	146	CTD-petB-146	CTD-NpetB-146
2018-11-05	-44.54	179.49	SA2_2	U9136	12	147	CTD-petB-147	CTD-NpetB-147	syn-38	2000
2018-11-05	-44.54	179.49	SA2_2	U9136	20	148	CTD-petB-148	CTD-NpetB-148
2018-11-05	-44.54	179.49	SA2_2	U9136	30	149	CTD-petB-149	CTD-NpetB-149
2018-11-05	-44.54	179.49	SA2_2	U9136	40	150	CTD-petB-150	CTD-NpetB-150
2018-11-05	-44.54	179.49	SA2_2	U9136	60	151	CTD-petB-151	CTD-NpetB-151
2018-11-03	-44.57	178.68	SA2_3	U9128	12				syn-23	2000
2018-11-03	-44.57	178.68	SA2_3	U9128	40				syn-30	2000
2018-11-05	-44.6	179.18	SA2_4	U9133	12				syn-33	2000
2018-11-16	-45.56	179.52	SA3_1	U9161	05	176	CTD-petB-176	CTD-NpetB-176
2018-11-16	-45.56	179.52	SA3_1	U9161	12	177	CTD-petB-177	CTD-NpetB-177	syn-79	2000
2018-11-16	-45.56	179.52	SA3_1	U9161	25	178	CTD-petB-178	CTD-NpetB-178
2018-11-16	-45.56	179.52	SA3_1	U9161	45	179	CTD-petB-179	CTD-NpetB-179
2018-11-16	-45.56	179.52	SA3_1	U9161	70	180	CTD-petB-180	CTD-NpetB-180	syn-84	2000
2018-11-18	-45.55	179.51	SA3_2	U9171	05	181	CTD-petB-181	CTD-NpetB-181
2018-11-18	-45.55	179.51	SA3_2	U9171	12	182	CTD-petB-182	CTD-NpetB-182
2018-11-18	-45.55	179.51	SA3_2	U9171	30	183	CTD-petB-183	CTD-NpetB-183
2018-11-18	-45.55	179.51	SA3_2	U9171	50	184	CTD-petB-184	CTD-NpetB-184
2018-11-18	-45.55	179.51	SA3_2	U9171	60	185	CTD-petB-185	CTD-NpetB-185
2018-11-18	-45.55	179.51	SA3_2	U9171	70	186	CTD-petB-186	CTD-NpetB-186
2018-11-10	-42.78	178.41	ST1_1	U9148	05	158	CTD-petB-158	CTD-NpetB-158
2018-11-10	-42.78	178.41	ST1_1	U9148	12	159	CTD-petB-159	CTD-NpetB-159
2018-11-10	-42.78	178.41	ST1_1	U9148	20	160	CTD-petB-160	CTD-NpetB-160
2018-11-10	-42.78	178.41	ST1_1	U9148	30	161	CTD-petB-161	CTD-NpetB-161
2018-11-10	-42.78	178.41	ST1_1	U9148	40	162	CTD-petB-162	CTD-NpetB-162
2018-11-10	-42.78	178.41	ST1_1	U9148	50	163	CTD-petB-163	CTD-NpetB-163
2018-11-07	-42.66	178	ST1_2	U1938	05	152	CTD-petB-152	CTD-NpetB-152
2018-11-07	-42.66	178	ST1_2	U1938	12	153	CTD-petB-153	CTD-NpetB-153
2018-11-07	-42.66	178	ST1_2	U1938	20	154	CTD-petB-154	CTD-NpetB-154
2018-11-07	-42.66	178	ST1_2	U1938	25	155	CTD-petB-155	CTD-NpetB-155
2018-11-07	-42.66	178	ST1_2	U1938	30	156	CTD-petB-156	CTD-NpetB-156
2018-11-07	-42.66	178	ST1_2	U1938	40	157	CTD-petB-157	CTD-NpetB-157
2018-11-08	-42.74	178.09	ST1_3	U1941	12				syn-43	2000
2018-11-08	-42.74	178.09	ST1_3	U1941	25				syn-46	2000
2018-11-09	-42.79	178.27	ST1_4	U9144	12				syn-50	2000
2018-11-09	-42.79	178.27	ST1_4	U9144	40				syn-55	2000
2018-11-12	-42.78	178.41	ST2_1	U9149	05	164	CTD-petB-164	CTD-NpetB-164
2018-11-12	-42.78	178.41	ST2_1	U9149	12	165	CTD-petB-165	CTD-NpetB-165	syn-60	2000
2018-11-12	-42.78	178.41	ST2_1	U9149	20	166	CTD-petB-166	CTD-NpetB-166
2018-11-12	-42.78	178.41	ST2_1	U9149	30	167	CTD-petB-167	CTD-NpetB-167	syn-64	2000
2018-11-12	-42.78	178.41	ST2_1	U9149	40	168	CTD-petB-168	CTD-NpetB-168
2018-11-12	-42.78	178.41	ST2_1	U9149	50	169	CTD-petB-169	CTD-NpetB-169
2018-11-15	-43.73	-179.82	ST2_2	U9159	05	170	CTD-petB-170	CTD-NpetB-170
2018-11-15	-43.73	-179.82	ST2_2	U9159	12	171	CTD-petB-171	CTD-NpetB-171
2018-11-15	-43.73	-179.82	ST2_2	U9159	20	172	CTD-petB-172	CTD-NpetB-172
2018-11-15	-43.73	-179.82	ST2_2	U9159	30	173	CTD-petB-173	CTD-NpetB-173
2018-11-15	-43.73	-179.82	ST2_2	U9159	40	174	CTD-petB-174	CTD-NpetB-174
2018-11-15	-43.73	-179.82	ST2_2	U9159	50	175	CTD-petB-175	CTD-NpetB-175
2018-11-13	-43.4767	179.943	ST2_3	U9152	12				syn-69	2000
2018-11-13	-43.4767	179.943	ST2_3	U9152	40				syn-74	2000
