# Supplementary material for: Nested PCR Approach for petB Gene Metabarcoding of Marine Synechococcus Populations
Source: Microbiol Spectr. 2023 Mar 6;11(2):e04086-22. doi: 10.1128/spectrum.04086-22 (PMC10100653; doi:10.1128/spectrum.04086-22)
Supplement: Supplemental file 3 — Supplemental material. Download spectrum.04086-22-s0003.xlsx, XLSX file, 0.01 MB [file spectrum.04086-22-s0003.xlsx]

## Sheet: Sheet1
			Mazard_2012						Ong_2022
				% of reads						% of reads
	Clade	Subclade	No. of ASVs	Mean	Max	Min	SD		No. of ASVs	Mean	Max	Min	SD	P value
1	I	Ib	899	31.039	53.0723	10.1601	13.4612		1444	46.7304	56.3206	29.3007	4.32636	4.07e-12
2	IV	IVb	1543	44.0414	84.3979	0.331164	27.9983		2023	31.3973	44.389	0.351406	14.9878	2.33e-06
3	IV	IVa	934	20.3874	83.4837	0	27.6032		1526	11.9615	39.2088	0.009999	13.4482	0.00617
4	I	Ia	249	3.47412	8.51881	1.31704	1.4237		518	8.50866	17.0283	0	4.26088	3.3e-12
5	CRD1	CRD1	11	0.0188087	0.175005	0	0.0349447		92	0.927138	5.0839	0	1.40253	5.82e-11
6	EnvA	EnvA	5	0.000978414	0.0228328	0	0.00413198		30	0.177557	1.48163	0	0.368095	1.67e-06
7	UC-A	UC-A	662	0.625738	1.80718	0.0114125	0.521635		565	0.125454	0.500651	0.00998403	0.113292	1.72e-09
8	EnvB	EnvB	8	0.0284331	0.205456	0	0.0503039		15	0.114116	1.11866	0	0.206245	2.38e-07
9	I	Ic	26	0.117642	0.787941	0	0.151385		21	0.0261575	0.260208	0	0.0502588	2.572e-09
10	II	II-WPC2	374	0.264523	2.25613	0	0.381577		44	0.0121533	0.320641	0	0.0396324	1.2e-11
11	II	IIh	0						11	0.0107053	0.259119	0	0.0472555
12	II	IIe	0						3	0.00430127	0.251004	0	0.0305069
13	WPC1	WPC1	0						8	0.00300571	0.2104	0	0.0251476
14	VI	VIb	0						4	0.00100014	0.030036	0	0.00486202
15	V	V	2	0.000326245	0.0228371	0	0.00272956		3	0.000571086	0.019978	0	0.00288989	0.87
16	VI	VIc	2	0.000271856	0.0114155	0	0.00162908		0
17	II	IIb	1	0.0014681	0.102767	0	0.012283		0
