# Supplementary material for: Nested PCR Approach for petB Gene Metabarcoding of Marine Synechococcus Populations
Source: Microbiol Spectr. 2023 Mar 6;11(2):e04086-22. doi: 10.1128/spectrum.04086-22 (PMC10100653; doi:10.1128/spectrum.04086-22)
Supplement: Supplemental file 4 — Supplemental material. Download spectrum.04086-22-s0004.xlsx, XLSX file, 0.01 MB [file spectrum.04086-22-s0004.xlsx]

## Sheet: Sheet1
	Ib			IVb			IVa			Ia			CRD1			EnvA			UC-A			EnvB			Ic			II-WPC2			IIh			IIe			WPC1			VIb			V			VIc			IIb
Cycle	Mazard\_2012	Ong\_2022		Mazard\_2012	Ong\_2022		Mazard\_2012	Ong\_2022		Mazard\_2012	Ong\_2022		Mazard\_2012	Ong\_2022		Mazard\_2012	Ong\_2022		Mazard\_2012	Ong\_2022		Mazard\_2012	Ong\_2022		Mazard\_2012	Ong\_2022		Mazard\_2012	Ong\_2022		Mazard\_2012	Ong\_2022		Mazard\_2012	Ong\_2022		Mazard\_2012	Ong\_2022		Mazard\_2012	Ong\_2022		Mazard\_2012	Ong\_2022		Mazard\_2012	Ong\_2022		Mazard\_2012
ST1	20.618	47.9963		0.558861	1.30507		74.7237	36.9835		3.44764	13.3681		0	0.0349949		0	0		0.222642	0.147632		0	0		0.262301	0.0534209		0.165243	0.00584586		0	0.0624478		0	0.0250908		0	0.0175333		0	0		0	0		0.00158583	0		0
ST2	38.7551	44.5262		22.5661	26.6584		33.1342	20.5415		4.74269	8.00108		0	0.00751503		0	0.000835003		0.431916	0.226871		0	0		0.00507461	0		0.364989	0.0375559		0	0		0	0		0	0		0	0		0	0		0	0		0
SA1	45.9152	50.3057		45.4506	40.196		5.09826	5.68201		2.75974	3.71024		0.000165373	0.0139209		0	0.00477545		0.41869	0.0773212		0	0		0.0436672	0.00304775		0.30821	0.00565009		0	0		0	0		0	0		0	0.00130591		0.000992919	0		0	0		0.00446813
SA2	19.0541	46.0837		76.2591	40.4625		0.328527	0.389972		2.50859	8.93234		0.0424918	2.78602		0.00285395	0.757344		1.13272	0.141635		0.0678583	0.344856		0.301246	0.0899904		0.302537	0.006666		0	0		0	0		0	0		0	0.00166484		0	0.00333134		0	0		0
SA3	15.9592	40.9838		76.8111	41.1081		1.05633	1.0581		4.66615	13.332		0.0729915	2.7852		0.00311286	0.292821		1.15676	0.0736153		0.106911	0.349986		0.037011	0.00363591		0.130411	0.0109059		0	0		0	0		0	0		0	0.00181782		0	0		0	0		0
[truncated: 1 more columns]

## Sheet: Sheet2
			Cycle
Clade	Subclade	Amplification protocol	ST1	ST2	SA1	SA2	SA3
I	Ib	Mazard_2012	20.618	38.7551	45.9152	19.0541	15.9592
		Ong_2022	47.9963	44.5262	50.3057	46.0837	40.9838
IV	IVb	Mazard_2012	0.558861	22.5661	45.4506	76.2591	76.8111
		Ong_2022	1.30507	26.6584	40.196	40.4625	41.1081
IV	IVa	Mazard_2012	74.7237	33.1342	5.09826	0.328527	1.05633
		Ong_2022	36.9835	20.5415	5.68201	0.389972	1.0581
I	Ia	Mazard_2012	3.44764	4.74269	2.75974	2.50859	4.66615
		Ong_2022	13.3681	8.00108	3.71024	8.93234	13.332
CRD1		Mazard_2012	0	0	0.000165373	0.0424918	0.0729915
		Ong_2022	0.0349949	0.00751503	0.0139209	2.78602	2.7852
EnvA		Mazard_2012	0	0	0	0.00285395	0.00311286
		Ong_2022	0	0.000835003	0.00477545	0.757344	0.292821
UC-A		Mazard_2012	0.222642	0.431916	0.41869	1.13272	1.15676
		Ong_2022	0.147632	0.226871	0.0773212	0.141635	0.0736153
EnvB		Mazard_2012	0	0	0	0.0678583	0.106911
		Ong_2022	0	0	0	0.344856	0.349986
I	Ic	Mazard_2012	0.262301	0.00507461	0.0436672	0.301246	0.037011
		Ong_2022	0.0534209	0	0.00304775	0.0899904	0.00363591
II	II-WPC2	Mazard_2012	0.165243	0.364989	0.30821	0.302537	0.130411
		Ong_2022	0.00584586	0.0375559	0.00565009	0.006666	0.0109059
II	IIh	Mazard_2012	0	0	0	0	0
		Ong_2022	0.0624478	0	0	0	0
II	IIe	Mazard_2012	0	0	0	0	0
		Ong_2022	0.0250908	0	0	0	0
WPC1		Mazard_2012	0	0	0	0	0
		Ong_2022	0.0175333	0	0	0	0
VI	VIb	Mazard_2012	0	0	0	0	0
		Ong_2022	0	0	0.00130591	0.00166484	0.00181782
V		Mazard_2012	0	0	0.000992919	0	0
		Ong_2022	0	0	0	0.00333134	0
VI	VIc	Mazard_2012	0.00158583	0	0	0	0
		Ong_2022	0	0	0	0	0
II	IIb	Mazard_2012	0	0	0.00446813	0	0
		Ong_2022	0	0	0	0	0
