# Supplementary material for: Nested PCR Approach for petB Gene Metabarcoding of Marine Synechococcus Populations
Source: Microbiol Spectr. 2023 Mar 6;11(2):e04086-22. doi: 10.1128/spectrum.04086-22 (PMC10100653; doi:10.1128/spectrum.04086-22)
Supplement: Supplemental file 5 — Supplemental material. Download spectrum.04086-22-s0005.xlsx, XLSX file, 0.01 MB [file spectrum.04086-22-s0005.xlsx]

## Sheet: for_paper
			% similarity of nucleotide seq				% of ASVs correctly assigned
Clade	Subclade	No. of ref seq	Ref. seq	Mazard_2012	Ong_2022		Mazard_2012	Ong_2022
I	Ib	55	94.8	92.3	91.9		98	99.6
IV	IVb	20	97.6	94.9	91.9		99.3	96.7
IV	IVa	21	95.9	93.9	91.9		99.5	98.4
I	Ia	19	95.6	93.2	91.6		99.2	98.5
CRD1		23	90.8	94.1	91.6		100	93.5
EnvA		10	90.9	95.7	94.7		100	100
UC-A		1		30.5	87.7		0	98.1
EnvB		13	91.3	96.9	92.7		100	100
I	Ic	18	94.7	95	92.3		96.2	90.5
II	II-WPC2	1		25.9	85.9		2.4	97.7
II	IIh	10	92.9		90.8			100
II	IIe	4	98.1		93.2			100
WPC1		11	92.8		89.7			100
VI	VIb	20	97.6		92.5			100
V		2	99.7	92.7	87.4		100	100
VI	VIc	4	97.1	99.8			100
II	IIb	13	93.3	N/A			100
