# Supplementary material for: Nested PCR Approach for petB Gene Metabarcoding of Marine Synechococcus Populations
Source: Microbiol Spectr. 2023 Mar 6;11(2):e04086-22. doi: 10.1128/spectrum.04086-22 (PMC10100653; doi:10.1128/spectrum.04086-22)
Supplement: Supplemental file 6 — Supplemental material. Download spectrum.04086-22-s0006.xlsx, XLSX file, 0.01 MB [file spectrum.04086-22-s0006.xlsx]

## Sheet: Sheet1
				% of reads
	Clade	Subclade	No. of ASVs	mean	max	min	SD
1	IV	IVb	413	39.3468	78.8243	0	30.3856
2	I	Ib	274	31.3276	46.38	12.8359	9.82145
3	IV	IVa	244	25.4683	78.7649	0	30.0364
4	I	Ia	37	3.84153	16.8355	0	5.54564
5	UC-A	UC-A	24	0.00810696	0.0514999	0	0.0134833
6	CRD1	CRD1	2	0.00333829	0.0472164	0	0.0113617
7	II	II-WPC2	3	0.00214675	0.0386415	0	0.0091079
8	EnvB	EnvB	1	0.00214648	0.0386366	0	0.00910672
